# Supplementary material for: Transcultural Adaptation of Environmental Health Questionnaire with Attitude, Knowledge, and Skills Scales for Portuguese Nursing Students
Source: Nurs Rep. 2025 Jan 8;15(1):13. doi: 10.3390/nursrep15010013 (PMC11767602; doi:10.3390/nursrep15010013)
Supplement: Supplementary file 1 [file nursrep-15-00013-s001.zip]

Archive with 5 entries (5 files):
- Supplementary Materials A.pdf
- Supplementary Materials B.pdf
- Supplementary Materials C.pdf
- Supplementary Materials D.pdf
- Supplementary Materials E.pdf
